# Supplementary material for: Shading Nets Modified Cluster-Zone Radiation, Bunch Sunburn Percentage and Berry Amino Acid Content in Cabernet Sauvignon: A Preliminary Study
Source: Plants (Basel). 2026 Jul 16;15(14):2183. doi: 10.3390/plants15142183 (PMC13414722; doi:10.3390/plants15142183)
Supplement: Supplementary file 1 [file plants-15-02183-s001.zip]

Archive with 1 entries (1 files):
- plants-4412691-supplementary.pdf
